# Supplementary material for: Fungal Biotransformation of 2′-Methylflavanone and 2′-Methylflavone as a Method to Obtain Glycosylated Derivatives
Source: Int J Mol Sci. 2021 Sep 5;22(17):9617. doi: 10.3390/ijms22179617 (PMC8431774; doi:10.3390/ijms22179617)
Supplement: Supplementary file 1 [file ijms-22-09617-s001.zip]

Archive with 1 entries (1 files):
- ijms-1341735-supplementary.pdf
